# Supplementary material for: Two-photon microscopy for microrobotics: Visualization of micro-agents below fixed tissue
Source: PLoS One. 2023 Aug 10;18(8):e0289725. doi: 10.1371/journal.pone.0289725 (PMC10414647; doi:10.1371/journal.pone.0289725)
Supplement: S1 Video — Supplementary video showing the experiments on continuous visualization of magnetic electrospun fibers within a microfluidic channel and below fixed tissue (rat ileal wall). (ZIP) [file pone.0289725.s001.zip]

Archive with 1 entries (1 files):
- S1_Video_NC.mp4
